# Supplementary material for: A machine learning approach to discover migration modes and transition dynamics of heterogeneous dendritic cells
Source: Front Immunol. 2023 Apr 4;14:1129600. doi: 10.3389/fimmu.2023.1129600 (PMC10110959; doi:10.3389/fimmu.2023.1129600)
Supplement: Supplementary file 2 [file DataSheet_2.zip]

Archive with 16 entries (16 files):
- rev final movies/Movie S01. imDC under gel confiner .avi
- rev final movies/Movie S02. mDC under gel confiner .avi
- rev final movies/Movie S03. SD mode.avi
- rev final movies/Movie S04. SP mode.avi
- rev final movies/Movie S05. FP mode .avi
- rev final movies/Movie S06. imDC tagging .avi
- rev final movies/Movie S07. mDC tagging .avi
- rev final movies/Movie S08. imDC DMSO.avi
- rev final movies/Movie S09. imDC Blebb.avi
- rev final movies/Movie S10. imDC CK.avi
- rev final movies/Movie S11. imDC SM.avi
- rev final movies/Movie S12. mDC DMSO.avi
- rev final movies/Movie S13. mDC Bleb.avi
- rev final movies/Movie S14. mDC CK.avi
- rev final movies/Movie S15. mDC SM.avi
- rev final movies/Movie S16. imDC cyclic transition.avi
